# Supplementary material for: Fundamental absorption bandwidth to thickness limit for transparent homogeneous layers
Source: Nanophotonics. 2024 Mar 8;13(9):1623–9. doi: 10.1515/nanoph-2023-0920 (PMC11636404; doi:10.1515/nanoph-2023-0920)
Supplement: Supplementary file 1 — Supplementary Material Details [file j_nanoph-2023-0920_suppl_001.zip]

Archive with 1 entries (1 files):
- j_nanoph-2023-0920_suppl_001.tex
