# Supplementary material for: Fundamental absorption bandwidth to thickness limit for transparent homogeneous layers
Source: Nanophotonics. 2024 Mar 8;13(9):1623–9. doi: 10.1515/nanoph-2023-0920 (PMC11636404; doi:10.1515/nanoph-2023-0920)
Supplement: Supplementary file 1 — Supplementary Material Details [file j_nanoph-2023-0920_suppl_001.zip › j_nanoph-2023-0920_suppl_001.tex]

\documentclass[USenglish]{article}

\ifx\directlua\undefined\ifx\XeTeXcharclass\undefined
  \usepackage[utf8]{inputenc}                           %pdftex engine
  \else\RequirePackage[no-math]{fontspec}[2017/03/31]\fi %xetex engine
  \else\RequirePackage[no-math]{fontspec}[2017/03/31]\fi %luatex engine
\usepackage[sort&compress,square,numbers]{natbib}
\usepackage[big,online]{dgruyter}

% New theorem-like environments will be introduced by using the commands \theoremstyle and \newtheorem.
% Please note that the environments proof and definition are already defined within dgruyter.sty.
\theoremstyle{dgthm}
\newtheorem{theorem}{Theorem}
\newtheorem{corollary}{Corollary}
\newtheorem{proposition}{Proposition}
\newtheorem{lemma}{Lemma}
\newtheorem{assertion}{Assertion}
\newtheorem{result}{Result}
\newtheorem{conclusion}{Conclusion}

\theoremstyle{dgdef}
\newtheorem{definition}{Definition}
\newtheorem{example}{Example}
\newtheorem{remark}{Remark}

\begin{document}

\articletype{Research Article}

\author*[1]{Willie J. Padilla}
\author[2]{Yang Deng}
\author[3]{Omar Khatib}
\author[4]{Vahid Tarokh} 
\affil[1]{Pratt School of Engineering, Duke University, Durham, North Carolina,27705, USA, willie.padilla@duke.edu; https://orcid.org/0000-0001-7734-8847}
\affil[2]{Pratt School of Engineering, Duke University, Durham, North Carolina,27705, USA, omar.khatib@duke.edu; https://orcid.org/0000-0002-0721-9684}
\affil[3]{Pratt School of Engineering, Duke University, Durham, North Carolina,27705, USA, yang.deng@duke.edu; https://orcid.org/0000-0003-2249-6556}
\affil[4]{Pratt School of Engineering, Duke University, Durham, North Carolina,27705, USA, vahid.tarokh@duke.edu; ORCID}
\title{Supplemental Information for Fundamental absorption bandwidth to thickness limit for transparent homogeneous layers}
\runningtitle{Fundamental absorption bandwidth to thickness limit for transparent homogeneous layers}

\journalname{Nanophotonics}
%\dedication{our professor, Dr. Firstname Lastname, whose critique of the underlying study identified potential bias in the analysis and strengthened our argument.}
\journalyear{2023}
\journalvolume{aop}


\maketitle


\section{Transfer Matrix Method}

\subsection{Single Layer Embedded in General Media}
We consider a flat slab of matter with a thickness $d$ which is sandwiched in-between two different infinite half spaces as depicted in Fig. S1. From left to right in Fig. S1 we denote these materials as Medium 1, Medium 2, and Medium 3, and each has material parameters of $(\mu_{r,1}, \epsilon_{r,1})$, $(\mu_{r,2}, \epsilon_{r,2})$, $(\mu_{r,3}, \epsilon_{r,3})$, respectively, or equivalently each media has a relative impedance given by $Z_{r,1}=\sqrt{\mu_{r,1}/\epsilon_{r,1}}$, $Z_{r,2}=\sqrt{\mu_{r,2}/\epsilon_{r,2}}$, and $Z_{r,3}=\sqrt{\mu_{r,3}/\epsilon_{r,3}}$. The transfer matrix for transverse electric (TE) polarization at normal incidence for the interface between Medium 1 and Medium 2 is given as,

\begin{figure}[ht]
    \centering
    \includegraphics[width=3.0in]{figures/S1.eps}
    \caption{Illustration of a single flat slab sandwiched by two infinite half-spaces.}
    \label{fig:my_label}
\end{figure}

\begin{equation}
    M_{21}=\frac{1}{2}\begin{bmatrix}
      1+\frac{Z_{r,2}}{Z_{r,1}} & 1-\frac{Z_{r,2}}{Z_{r,1}} \\
      1-\frac{Z_{r,2}}{Z_{r,1}} & 1+\frac{Z_{r,2}}{Z_{r,1}} 
    \end{bmatrix}
\end{equation}  

\noindent And the TE transfer matrix between Medium 2 and Medium 3 is,

\begin{equation}
    M_{32}=\frac{1}{2}\begin{bmatrix}
      1+\frac{Z_{r,3}}{Z_{r,2}} & 1-\frac{Z_{r,3}}{Z_{r,2}} \\
      1-\frac{Z_{r,3}}{Z_{r,2}} & 1+\frac{Z_{r,3}}{Z_{r,2}} 
    \end{bmatrix}
\end{equation}

\noindent where $k=nk_0=2n\pi/\lambda_0=2\pi/\lambda$ is the wavevector inside the medium, $n$ is the refractive index, $k_0$ is the free-space wavevector, and $\lambda_0$ is the free-space wavelength. To align with the $e^{i\omega t}$ convention used in the main text, we define the transfer matrix for propagation across a thickness $d$ of Medium 2 is,

\begin{equation}
    M_{2}=\begin{bmatrix}
      e^{-ikd} & 0 \\
      0 & e^{ikd} 
    \end{bmatrix}
\end{equation}

\noindent The total transfer matrix is thus,

\begin{equation}
    M^{tot}=\begin{bmatrix}
      M^{tot}_{11} & M^{tot}_{12} \\
      M^{tot}_{21} & M^{tot}_{22} 
    \end{bmatrix}=M_{32} M_2 M_{21}
    \label{Mtot}
\end{equation}

\noindent where each component of $M^{tot}$ is,

\begin{align}
    M^{tot}_{11}=\frac{1}{2} \biggr [ \left(1+\frac{Z_{r,3}}{Z_{r,1}} \right) \cos{k_2d} -i \left(\frac{Z_{r,3}}{Z_{r,2}}+\frac{Z_{r,2}}{Z_{r,1}} \right) \sin{k_2d}\biggr ] \label{tm1} \\
    M^{tot}_{12}=\frac{1}{2} \biggr [ \left(1-\frac{Z_{r,3}}{Z_{r,1}} \right) \cos{k_2d} -i \left(\frac{Z_{r,3}}{Z_{r,2}}-\frac{Z_{r,2}}{Z_{r,1}} \right) \sin{k_2d}\biggr ] \label{tm2} \\
    M^{tot}_{21}=\frac{1}{2} \biggr [ \left(1-\frac{Z_{r,3}}{Z_{r,1}} \right) \cos{k_2d} +i \left(\frac{Z_{r,3}}{Z_{r,2}}-\frac{Z_{r,2}}{Z_{r,1}} \right) \sin{k_2d}\biggr ] \label{tm3} \\
    M^{tot}_{22}=\frac{1}{2} \biggr [ \left(1+\frac{Z_{r,3}}{Z_{r,1}} \right) \cos{k_2d} +i \left(\frac{Z_{r,3}}{Z_{r,2}}+\frac{Z_{r,2}}{Z_{r,1}} \right) \sin{k_2d}\biggr ] \label{tm4} \\
\end{align}

The reflection coefficient $r$ and transmission coefficient $t$ are given as,

\begin{equation}
    r=-\frac{M^{tot}_{21}}{M^{tot}_{22}}
    \label{rc}
\end{equation}

\noindent and

\begin{equation}
    t=\frac{detM^{tot}}{M^{tot}_{22}}
    \label{tc}
\end{equation}

For the specific case studied these are,

\begin{equation}
    r=\frac{-\left(1-\frac{Z_{r,3}}{Z_{r,1}}\right)\cos{k_2d_2}-i\left( \frac{Z_{r,3}}{Z_{r,2}}-\frac{Z_{r,2}}{Z_{r,1}} \right) \sin{k_2d_2} }{\left(1+\frac{Z_{r,3}}{Z_{r,1}}\right)\cos{k_2d_2}+i\left( \frac{Z_{r,3}}{Z_{r,2}}+\frac{Z_{r,2}}{Z_{r,1}} \right) \sin{k_2d_2} }
\end{equation}

\noindent and

\begin{equation}
    t=\frac{2 \frac{Z_{r,3}}{Z_{r,1}}}{\left(1+\frac{Z_{r,3}}{Z_{r,1}}\right)\cos{k_2d_2}+i\left( \frac{Z_{r,3}}{Z_{r,2}}+\frac{Z_{r,2}}{Z_{r,1}} \right) \sin{k_2d_2} }
\end{equation}

In the longwavelength limit ($kd<<1$), the reflection coefficient  and transmission become,

\begin{equation}
    r \sim \frac{z_{r,3}-z_{r,1}}{z_{r,3}+z_{r,1}} - \frac{i4\pi n_2d}{\lambda}\frac{z_{r,1}(z_{r,2}^2-z_{r,3}^2)}{z_{r,2}(z_{r,3}+z_{r,1})^2} + O(\frac{1}{\lambda^2})
\end{equation}

\begin{equation}
    t \sim \frac{2z_{r,3}}{z_{r,3}+z_{r,1}} - \frac{i4\pi n_2d}{\lambda}\frac{z_{r,3}(z_{r,2}^2+z_{r,3}z_{r,1})}{z_{r,2}(z_{r,3}+z_{r,1})^2} + O(\frac{1}{\lambda^2})
\end{equation}

Here, $z_{r,j}$ represents the impedance of j-th medium, i is the imaginary unit, $n_j$ is the refractive index of j-th medium, $d$ is the thickness of the medium 2 slab, and $\lambda$ is the wavelength. It is evident that the general case $t(\lambda)$ reduces to eq. 12 in the main text when slab-in-vacuum conditions $(z_{r,1}=z_{r,3}=1)$ apply. The PEC-backed slab takes a similar approach with reflection coefficient. The general case $r(\lambda)$ reduces to eq. 1 in the main text when PEC-backed slab conditions $(z_{r,1} = 1, z_{r,3} = 0)$ apply. However, we encountered challenges due to the integral in the general case diverging, preventing the formation of a convergent closed bound, except in specific instances like the PEC-backed layer or a slab embedded in a vacuum. Particularly, divergence arises for both cases from the first term of the approximation when the term or the logarithm of the term does not vanish. For example, when the first term exists for $t(\lambda)$:

\begin{equation}
    \lim_{R \to \infty} \Re \oint_{\mathcal{C}_2} \ln (\frac{2z_{r,3}}{z_{r,3}+z_{r,1}}) d \lambda \sim\begin{cases}
    0, & z_{r,3} = z_{r,1} \\
    1, & z_{r,3} \neq z_{r,1}
    \end{cases}  
\end{equation}

In PEC-back slab case, the first vanishes as $z_{r,3} = 0$. This complexity led us to focus on cases where a closed bound could be established.

\subsection{Metal-Backed Single Layer}
A general expression for a layer of material described by permittivity $\epsilon_r=\epsilon/\epsilon_0$ and permeability $\mu_r=\mu/\mu_0$ of thickness $d$, lying on top of a conductor, may be obtained using the transfer matrix Eq. \ref{Mtot}. Here we take Medium 1 to be free-space, $\mu_{r,1}=\mu_0$ and $\epsilon_{r,1}=\epsilon_0$ -- or equivalently $Z_{r,1}=1$ -- and we take Medium 3 to be a perfect electric conductor with $Z_{r,3}=0$. Under these assumptions the components of the total transfer matrix of Eq. \ref{Mtot} becomes, 

%\begin{equation}
\begin{align*}
    M_{11}^{tot}&=\frac{1}{2} \left(\cos{kd}-iZ_r\sin{kd}\right) \\
    M_{12}^{tot}&=\frac{1}{2} \left(\cos{kd}+iZ_r\sin{kd} \right) \\
    M_{21}^{tot}&=\frac{1}{2} \left(\cos{kd}-iZ_r\sin{kd} \right)\\
    M_{22}^{tot}&=\frac{1}{2}\left(\cos{kd}+iZ_r\sin{kd} \right) \\
\end{align*}
%\end{equation}

\noindent where we have dropped the sub-scripts since we only have one medium of thickness $d$ (formerly Medium 2).

The relative impedance and refractive index are respectively given by,

\begin{equation}
    Z_r=\sqrt{\mu_r / \epsilon_r}
    \label{impedance}
\end{equation}
\begin{equation}
    n=\sqrt{\epsilon_r \mu_r}.
    \label{index}
\end{equation}

The reflectance coefficient Eq. \ref{rc} and transmission coefficient Eq. \ref{tc} are,

\begin{equation}
    r=\frac{iZ_r\sin{kd}- \cos{kd}}{iZ_r\sin{kd}+ \cos{kd}},
\end{equation}

\noindent and

\begin{equation}
    t=0,
\end{equation}

\noindent In the longwavelength limit ($kd<<1$), the reflection coefficient becomes,
\begin{equation}
     r=-1+i\frac{4\pi\mu d}{\lambda_0}    
\end{equation}


\noindent and thus we recover Eq. 1 in main text. 


\subsection{Single Layer Embedded in Vacuum}
If we next consider that the slab of material (Medium 2) is embedded in vacuum with $\mu_{r,1}=\mu_{r31}=\mu_0$ and $\epsilon_{r,1}=\epsilon_{r,3}=\epsilon_0$ -- thus $Z_{r,1}=Z_{r,3}=1$ -- we find elements of the total transmission matrix $M^{tot}$ of,

\begin{align}
    M^{tot}_{11}=&\frac{1}{2} \biggr [ 2\cos{kd} -i \left(\frac{1}{Z_{r}}+Z_{r} \right) \sin{kd}\biggr ] \\
    M^{tot}_{12}=&\frac{1}{2} \biggr [ -i \left(\frac{1}{Z_{r}}-Z_{r} \right) \sin{kd}\biggr ] \\
    M^{tot}_{21}=&\frac{1}{2} \biggr [ i \left(\frac{1}{Z_{r}}-Z_{r} \right) \sin{kd}\biggr ] \\
    M^{tot}_{22}=&\frac{1}{2} \biggr [ 2\cos{kd} +i \left(\frac{1}{Z_{r}}+Z_{r} \right) \sin{kd}\biggr ]
\end{align}

\noindent where again we have dropped the sub-scripts since there is only one layer (Medium 2) embedded in free-space. The reflection coefficient and transmission coefficient are,

\begin{equation}
    r=\frac{\displaystyle -\frac{i}{2}\left[Z_r^{-1}-Z_r \right]\sin \left(nk_0d\right)}{\displaystyle \cos \left(nk_0d\right)+\frac{i}{2}\left[Z_r^{-1}+Z_r \right]\sin \left(nk_0d \right)}
    \label{r_tmatrix}
\end{equation}

\noindent and

\begin{equation} \label{t_tmatrix}
    t=\frac{\displaystyle 1}{\displaystyle \cos \left(nk_0d\right)+\frac{i}{2}\left[Z_r^{-1}+Z_r \right]\sin \left(nk_0d \right)}
\end{equation}

\noindent Equations \ref{r_tmatrix} and \ref{t_tmatrix} may be used to solve for the index of refraction and relative impedance,

\begin{equation}
    n=\frac{1}{k_0d}\arcsin \frac{1}{2\tilde{t}}\left[1-\tilde{r}^2+\tilde{t}^2 \right]
\end{equation}

\begin{equation}
    Z_r=\pm\sqrt{\frac{(1+\tilde{r})^2-\tilde{t}^2}{(1-\tilde{r})^2-\tilde{t}^2}}
\end{equation}

\noindent The relative permeability and relative permittivity can then be determined from,

\begin{equation}
    \mu_r=nZ_r
\end{equation}

\noindent and

\begin{equation}
    \epsilon_r=\frac{n}{Z_r}
\end{equation}

Notice that $r$ and $t$ are related, i.e. they can be written,

\begin{equation}
    \frac{r}{t}=-\frac{i}{2}\left[Z_r^{-1}-Z_r \right]\sin \left(nk_0d\right)
\end{equation}

In the longwavelength limit ($kd<<1$), we may approximate,

\begin{equation}
    \frac{r}{t}=-\frac{i}{2}\left[Z_r^{-1}-Z_r \right]nk_0d
\end{equation}
 
 
Separately we find that $r$ in the long wavelength limit is,

\begin{equation}
    r=-\frac{ik_0d}{2}\left(\epsilon_r-\mu_r \right) = -\frac{i\pi d}{\lambda_0}\left(\epsilon_r-\mu_r \right)
\end{equation}


and $t$ in the long wavelength limit is,

\begin{equation}
    t=1-\frac{ik_0d}{2}\left(\epsilon_r+\mu_r \right) = 1-\frac{i\pi d}{\lambda_0}\left(\epsilon_r+\mu_r \right)
\end{equation}

\subsection{Two Layers Embedded in General Media}
We approach the two-layer problem by first considering the transfer matrix at the interface. Considering a single interface that has two materials on each side with material parameters $\epsilon_1, \mu_1$ and $\epsilon_2, \mu_2$. Then, we define the transfer matrix as:

\begin{align*}
    M = \frac{1}{2}\begin{pmatrix}
1+\frac{Z_{r,2}}{Z_{r,1}} & 1-\frac{Z_{r,2}}{Z_{r,1}}\\
1-\frac{Z_{r,2}}{Z_{r,1}} & 1+\frac{Z_{r,2}}{Z_{r,1}}
\end{pmatrix}
\end{align*}

where $Z_r$ is the relative impedance defined as $Z_r = \frac{Z}{Z_0}$. From a single interface, we can formulate the two-layers slabs embedded in vacuum as three interfaces problem:

\begin{align*}
    M^{tot} = M_{34}M_{3}M_{23}M_{2}M_{12}
\end{align*}

where $M_{34}, M_{23}, M_{12}$ represent interface between Medium 3\&4, 2\&3, 1\&2, respectively. $M_{3}$ and $M_{2}$ are the propagation matrix in Medium 3 and 2. Following the transfer matrix for interface, we expand $M^{tot}$ to:

\begin{align*}
    M^{tot} = \frac{1}{8}\begin{pmatrix}
1+\frac{Z_{r,4}}{Z_{r,3}} & 1-\frac{Z_{r,4}}{Z_{r,3}}\\
1-\frac{Z_{r,4}}{Z_{r,3}} & 1+\frac{Z_{r,4}}{Z_{r,3}}
\end{pmatrix}\begin{pmatrix}
e^{ik_3d_3} & 0\\
0 & e^{-ik_3d_3}
\end{pmatrix}\begin{pmatrix}
1+\frac{Z_{r,3}}{Z_{r,2}} & 1-\frac{Z_{r,3}}{Z_{r,2}}\\
1-\frac{Z_{r,3}}{Z_{r,2}} & 1+\frac{Z_{r,3}}{Z_{r,2}}
\end{pmatrix}\begin{pmatrix}
e^{ik_2d_2} & 0\\
0 & e^{-ik_2d_2}
\end{pmatrix} \\
\times\begin{pmatrix}
1+\frac{Z_{r,2}}{Z_{r,1}} & 1-\frac{Z_{r,2}}{Z_{r,1}}\\
1-\frac{Z_{r,2}}{Z_{r,1}} & 1+\frac{Z_{r,2}}{Z_{r,1}}
\end{pmatrix}
\end{align*}

\noindent where $Z_{r,i}$, $k_i$, and $d_i$ are the relative impedance, wavenumber, and slab thickness for $i^{th}$ medium. We write $M^{tot}$ as:

\begin{align*}
    M^{tot} = \begin{pmatrix}
M_{11} & M_{12}\\
M_{21} & M_{22}
\end{pmatrix}
\end{align*}

where,

\begin{align*}
    M_{11}^{tot} =& \frac{1}{2} \biggr [  \left(1+\frac{Z_{r,4}}{Z_{r,1}}\right)\cos{(k_3d_3)}\cos{(k_2d_2)}+i\left(\frac{Z_{r,4}}{Z_{r,3}}+\frac{Z_{r,3}}{Z_{r,1}}\right)\sin{(k_3d_3)}\cos{(k_2d_2)}\\
    &+i\left(\frac{Z_{r,4}}{Z_{r,2}}+\frac{Z_{r,2}}{Z_{r,1}}\right)\cos{(k_3d_3)}\sin{(k_2d_2)}-\left(\frac{Z_{r,3}}{Z_{r,2}}+\frac{Z_{r,4}Z_{r,2}}{Z_{r,3}Z_{r,1}}\right)\sin{(k_3d_3)}\cos{(k_2d_2)} \biggr ]
\end{align*}

\begin{align*}
    M_{12}^{tot} =& \frac{1}{2} \biggr [ \left(1-\frac{Z_{r,4}}{Z_{r,1}} \right)\cos{(k_3d_3)}\cos{(k_2d_2)}+i \left(\frac{Z_{r,4}}{Z_{r,3}}-\frac{Z_{r,3}}{Z_{r,1}}\right) \sin{(k_3d_3)}\cos{(k_2d_2)}\\
    &+i\left(\frac{Z_{r,4}}{Z_{r,2}}-\frac{Z_{r,2}}{Z_{r,1}}\right)\cos{(k_3d_3)}\sin{(k_2d_2)}-\left(\frac{Z_{r,3}}{Z_{r,2}}-\frac{Z_{r,4}Z_{r,2}}{Z_{r,3}Z_{r,1}}\right)\sin{(k_3d_3)}\cos{(k_2d_2)} \biggr]
\end{align*}

\begin{align*}
    M_{21}^{tot} =& \frac{1}{2}\biggr[\left(1-\frac{Z_{r,4}}{Z_{r,1}}\right)\cos{(k_3d_3)}\cos{(k_2d_2)}-i\left(\frac{Z_{r,4}}{Z_{r,3}}-\frac{Z_{r,3}}{Z_{r,1}}\right)\sin{(k_3d_3)}\cos{(k_2d_2)}\\
    &-i\left(\frac{Z_{r,4}}{Z_{r,2}}-\frac{Z_{r,2}}{Z_{r,1}}\right)\cos{(k_3d_3)}\sin{(k_2d_2)}-\left(\frac{Z_{r,3}}{Z_{r,2}}-\frac{Z_{r,4}Z_{r,2}}{Z_{r,3}Z_{r,1}}\right)\sin{(k_3d_3)}\cos{(k_2d_2)}\biggr]
\end{align*}

\begin{align*}
    M_{22}^{tot} =& \frac{1}{2}\biggr[\left(1+\frac{Z_{r,4}}{Z_{r,1}}\right)\cos{(k_3d_3)}\cos{(k_2d_2)}-i\left(\frac{Z_{r,4}}{Z_{r,3}}+\frac{Z_{r,3}}{Z_{r,1}}\right)\sin{(k_3d_3)}\cos{(k_2d_2)}\\
    &-i\left(\frac{Z_{r,4}}{Z_{r,2}}+\frac{Z_{r,2}}{Z_{r,1}}\right)\cos{(k_3d_3)}\sin{(k_2d_2)}-\left(\frac{Z_{r,3}}{Z_{r,2}}+\frac{Z_{r,4}Z_{r,2}}{Z_{r,3}Z_{r,1}}\right)\sin{(k_3d_3)}\cos{(k_2d_2)}\biggr]
\end{align*}

The reflection and transmission coefficients are then given by,

\begin{equation}
    r=-\frac{M_{21}^{tot}}{M_{22}^{tot}}
\end{equation}

\noindent and

\begin{equation}
    t=\frac{1}{M_{22}^{tot}}
\end{equation}


\section{Lorentz Oscillator Model}

We consider a general magneto-dielectric slab where the constitutive material parameters are represented by a Lorenz oscillator model:

\begin{align*}
\epsilon(\omega)&=\epsilon_\infty+\frac{\omega_p^2}{\omega_0^2-\omega^2-i\gamma\omega}\\
\mu(\omega)&=\mu_\infty+\frac{\omega_{p,m}^2}{\omega_{0,m}^2-\omega^2-i\gamma_m\omega}\\
\end{align*}

\noindent where $\epsilon_\infty, \mu_\infty$ are the permittivity and permeability, respectively, at infinite frequency, $\omega_p, \omega_{p,m}$ are the plasma frequencies, $\omega_0, \omega_{0,m}$ are the resonant frequencies, and$\gamma, \gamma_m$ are the damping frequencies. We use a sub-scripted "m" to distinguish the Lorentz parameters for the $\mu$ oscillator.

% Plots to add: Abs for gamma and wp values in Figs. 2, 3

\section{High and low frequency limit of material parameters}
We specify the values of material parameters -- where they exist -- at both zero frequency (infinite wavelength) and infinite frequency (zero wavelength). All material parameters at zero wavelength or infinite frequency must take on the values of free-space in the classical limit. Specifically,

\begin{equation}
     \tilde{\epsilon}_r(\omega)|_{\omega\rightarrow\infty}=1 \quad \text{or} \quad \tilde{\epsilon}_r(\lambda)|_{\lambda\rightarrow 0}=1
\end{equation}
\begin{equation}
     \tilde{\mu}_r(\omega)|_{\omega\rightarrow\infty}=1 \quad \text{or} \quad \tilde{\mu}_r(\lambda)|_{\lambda\rightarrow 0}=1
\end{equation}
\begin{equation}
     \tilde{n}(\omega)|_{\omega\rightarrow\infty}=1 \quad \text{or} \quad \tilde{n}(\lambda)|_{\lambda\rightarrow 0}=1
\end{equation}
\begin{equation}
     \tilde{Z}_r(\omega)|_{\omega\rightarrow\infty}=1 \quad \text{or} \quad \tilde{Z}_r(\lambda)|_{\lambda\rightarrow 0}=1
\end{equation}

\noindent where the imaginary portion of each of these parameters is zero.

At the other end of the spectrum, i.e. at zero frequency or as $\lambda \rightarrow \infty$, it is not possible to specify any bounds on the material parameters. For example, at $\omega=0$ the real part of the relative impedance of a conductor is $\text{Re}(Z_r)=0$, but for a non-magnetic dielectric it may have a value of $\text{Re}(Z_r)=0.5$, and for a strong magnetic material $\text{Re}(Z_r)=300$.

\section{Material Parameters and Dispersion Bounds}
Here we define the material parameters -- sometimes termed optical constants -- and show the relationships between them. All parameters are complex and here we use notation where sub-scripted '1' indicates the real part, and a '2' the complex part. All parameters are also function of angular frequency $\omega=2\pi f$ where $\lambda f=c$ and $c$ is the speed of light in vacuum. Thus the permittivity ($\tilde{\epsilon}$) and permeability ($\tilde{\mu}$) are,

\begin{equation}
    \tilde{\epsilon}(\omega)=\epsilon_1(\omega)+i \epsilon_2(\omega)
\end{equation}

\begin{equation}
    \tilde{\mu}(\omega)=\mu_1(\omega)+i \mu_2(\omega)
\end{equation}

The material parameters may be expressed in relative unit-less quantities ($\epsilon_r,\mu_r$), defined through,

\begin{equation}
    \tilde{\epsilon}(\omega)=\epsilon_0 \tilde{\epsilon}_r(\omega)
\end{equation}

\begin{equation}
    \tilde{\mu}(\omega)=\mu_0 \tilde{\mu}_r(\omega)
\end{equation}
 
\noindent where $\epsilon_0=8.85 \times 10^{-12}$ F/m, and $\mu_0=4\pi \times 10^{-7}$ H/m are the values (SI units) in the vacuum, and the sub-scripted '$r$' indicates the relative quantity. 

The only two quantities that appear directly in Maxwell's equations are $\epsilon$ and $\mu$, and all other materials parameters have simple algebraic relationships to them. The wave impedance is,

\begin{equation}
    \tilde{Z}(\omega)=Z_1+i Z_2=\sqrt{\frac{\tilde{\mu}}{\tilde{\epsilon}}}
\end{equation}

\noindent We may also define a relative wave impedance as,

\begin{equation}
    \tilde{Z}(\omega)=Z_0 \tilde{Z}_r(\omega)
\end{equation}

\noindent where $Z_0=377$ Ohms is the value of free-space. 

The index of refraction is defined through the relative permittivity and relative permeability by,

\begin{equation}
    \tilde{n}(\omega)=n_1(\omega)+in_2(\omega)=\sqrt{\tilde{\epsilon}_r(\omega)\tilde{\mu}_r(\omega)}
\end{equation}

The wavevector $k$ is given by,

\begin{equation}
    \tilde{k}(\omega)=k_1(\omega)+ik_2(\omega)=\frac{\omega}{c}n(\omega)=k_0n(\omega)
\end{equation}
 
\noindent where we have defined the free-space wavevector $k_0=\omega / c$. The real part of the wavevector is related to the free-space wavelength through,

\begin{equation}
    k_1=\frac{2\pi}{\lambda_0}
\end{equation}

\noindent where we have explicitly noted the free-space wavelength $\lambda_0$. The wavelength in matter is,

\begin{equation}
    \lambda=\frac{\lambda_0}{n}
\end{equation}
 
We only consider matter which may be described as $\mathbf{B}=\mu \mathbf{H}$ and $\mathbf{D}=\epsilon \mathbf{E}$. Thus the energy density from Poynting's theorem may be written in the frequency domain as,

\begin{equation}
    U = \frac{\partial (\epsilon \omega)}{\partial \omega}\mathbf{E}\cdot \mathbf{E}^* + \frac{\partial (\mu \omega)}{\partial \omega}\mathbf{H}\cdot \mathbf{H}^* \geq 0
\end{equation}

\noindent Both $\epsilon$ and $\mu$ must therefore be functions of frequency, otherwise the energy can be negative when both $\epsilon$ and $\mu$ are negative. Therefore the permittivity and permeability must satisfy,

\begin{equation}
    \frac{\partial \omega\epsilon(\omega) }{\partial \omega} >0
\end{equation}

\begin{equation}
    \frac{\partial \omega\mu(\omega) }{\partial \omega} >0
\end{equation}

% \begin{figure}[ht]
%     \centering
%     \includegraphics[width=3.0in]{Fig1.eps}
%     \caption{Contour used for integration of Eq. 4.}
%     \label{Fig2}
% \end{figure}

\section{Comment on Calculation of Dispersion Relation}

% Calculations in reference \cite{Rozanov2000} are mainly focused on bounding $\int_{0}^{\infty} \ln (|r(\lambda)|^2) d \lambda$ since in that case $|r(\lambda)|^2  = 1 - A(\lambda)$, where $A(\lambda)$ is the absorption in wavelength $\lambda$. In our case $1 - A(\lambda) = |r(\lambda)|^2 + |t(\lambda)|^2$, where $t(\lambda)$ is the transmission coefficient at wavelength $\lambda$. In this light, we focus on bounding $\int_{0}^{\infty} \ln (|r(\lambda)|^2 + |t(\lambda)|^2) d \lambda$ instead.
% Clearly

% \begin{align*}
%     \ln \left(|r(\lambda)|^2 + |t(\lambda)|^2\right) = \ln (|t(\lambda)|^2) +  \ln \left[1 + \left|\frac{r(\lambda)} {t(\lambda)}\right|^2\right].
% \end{align*}

% Thus invoking the formulas given above.

% \begin{eqnarray*}
% \int_{0}^{\infty} \ln \left(|r(\lambda)|^2 + |t(\lambda)|^2\right) d \lambda =
% \int_{0}^{\infty} \ln (|t(\lambda)|^2) d \lambda + \\
% + \int_{0}^{\infty} \ln \left[1 + \frac{1}{4}\left[|Z_r^{-1}-Z_r|^2 \right] |\sin(nk_0d)|^2 \right] d \lambda
% \end{eqnarray*}

% \noindent We note that $|r(\lambda)|^2 + |t(\lambda)|^2 \le 1$ thus
% $\int_{0}^{\infty} \ln (|t(\lambda)|^2) d \lambda \le 0$ and $\int_{0}^{\infty} \ln (|r(\lambda)|^2 + |t(\lambda)|^2) d \lambda \le 0$. Additionally,
% \begin{align*}
%     \int_{0}^{\infty} \ln (|t(\lambda)|^2) d \lambda \le \int_{0}^{\infty} \ln (|r(\lambda)|^2 + |t(\lambda)|^2) d \lambda \le 0
% \end{align*}

% \noindent assuming that (as we will prove later) on these integrals exist.

% We next focus on $\int_{0}^{\infty} \ln (|t(\lambda)|^2) d \lambda$. The function $t(\lambda)$ can be analytically extended in upper half plane $P^+$ and has no zeroes in $P^+$.  Thus we can treat $\ln (t(\lambda))$ as analytic in the upper half plane. In particular
% \begin{align*}
%     \oint_{\mathcal{C}} \ln (t(\lambda)) d \lambda = 0
% \end{align*}

% \noindent over the path $\mathcal{C}$ displayed in Fig. \ref{Fig2}.

% We will make the following \textbf{Assumptions}. Limits of $\lim_{\lambda \rightarrow \infty} \epsilon_r(\lambda) \equiv \epsilon_s$  and $\lim_{\lambda \rightarrow \infty} \mu_r(\lambda) \equiv \mu_s$ exist.

% Under the above assumption, as $|\lambda| \rightarrow \infty$, it is easy to see that

% \begin{equation}
%    t(\lambda) \sim   1 + i  \frac{\pi d (\epsilon_r + \mu_r)}{\lambda} + O\left(\frac{1}{\lambda^2}\right) 
% \end{equation}

% \noindent where $O\left(\frac{1}{\lambda^2}\right)$ denotes terms of order $\frac{1}{\lambda^k}$ for $k \ge 2$ in the Laurent expansion of $t(\lambda)$ around the point at infinity in upper half plane.

% We divide the path integral $\oint \ln (t(\lambda)) d \lambda$ into two pieces $\oint_{\mathcal{C}_1}  \ln (t(\lambda)) d \lambda$ along the $x$-axis and $\oint_{\mathcal{C}_2}  \ln (t(\lambda)) d \lambda$ along the outer semi-circle (see Figure--need to add) in counter-clock wise direction. Thus
% \begin{align*}
%     \oint_{\mathcal{C}_1}  \ln (t(\lambda)) d \lambda + \oint_{\mathcal{C}_2}  \ln (t(\lambda)) d \lambda = \oint_{\mathcal{C}}  \ln (t(\lambda)) d \lambda = 0
% \end{align*}

% Taking real parts of both sides of the above we have
% \begin{align*}
%     \oint_{\mathcal{C}_1}  \Re (\ln (t(\lambda))) d\lambda + \Re ( \oint_{\mathcal{C}_2}  \ln (t(\lambda))  d \lambda) =0
% \end{align*}

% Using $\Re (\ln (t(\lambda))) = |\ln (t(\lambda))|$ and the evenness of $|\ln (t(\lambda))|$, we have
% \begin{align*}
%     2 \int_{0}^{R}  \ln (|t(\lambda))|) d\lambda + \oint_{\mathcal{C}_2} \Re ( \ln (t(\lambda)) ) d \lambda =0.
% \end{align*}

% We next calculate $Re (\oint_{\mathcal{C}_2}  \ln (t(\lambda)) d \lambda )$ as $R \rightarrow \infty$. Letting $\lambda = R \exp(i \theta)$ where $\theta$ varies from $0$ to $\pi$, we have $d \lambda = i \lambda d \theta$. As $R$ grows large, we have
% \begin{align*}
%     \ln (t(\lambda)) \sim  \ln (1 + i  \frac{\pi d (\epsilon_s + \mu_s)}{\lambda} + O(\frac{1}{\lambda^2})).
% \end{align*}

% Simple manipulation gives
% \begin{align*}
%     \Re (\oint_{\mathcal{C}_2} \ln (t(\lambda)) d \lambda ) \rightarrow  \pi^2 d \Re((\epsilon_s + \mu_s))
% \end{align*}

% as $R \rightarrow \infty$.
% Letting $R \rightarrow \infty$ we have
% \begin{align*}
%     \int_{0}^{\infty}  \ln (|t(\lambda))|^2) d\lambda = - \pi^2 (\Re(\epsilon_s) + \Re(\mu_s)) d.
% \end{align*}

% It follows that
% \begin{align*} -\pi^2 (\Re(\epsilon_s) + \Re(\mu_s))d &= \int_{0}^{\infty} \ln (|t(\lambda)|^2) d \lambda \\
% &\le \int_{0}^{\infty} \ln (|r(\lambda)|^2 + |t(\lambda)|^2) d \lambda  \le 0
% \end{align*}

% \noindent Which gives
% \begin{align*}
%    \left|\int_{0}^{\infty} \ln (|r(\lambda)|^2 + |t(\lambda)|^2) d \lambda \right|\le \pi^2 |\Re(\epsilon_s) + \Re(\mu_s)|d. 
% \end{align*}

% \noindent or in terms of the material thickness,

% \begin{equation}
%     d \ge \frac{1}{\pi^2(\mu_s + \epsilon_s)}\left|\int_{0}^{\infty} \ln (|r(\lambda)|^2 + |t(\lambda)|^2) d \lambda \right|
% \end{equation}

% This is an analog of the bound shown in \cite{Rozanov2000} and can be used in an analogous manner to bound the absorption bandwidth as a function of thickness of homogeneous material. 

% In particular if the absorption $A(\lambda)$  of the material between wavelengths  $[\lambda_0, \lambda_1]$ satisfies $A(\lambda) >  1 - \delta$ for some $0< \delta < 1$, then $|r(\lambda)|^2 + |t(\lambda)|^2 \le \delta$ in $[\lambda_0, \lambda_1]$ and it follows that
% $|\ln(\delta)| (\lambda_1 - \lambda_0) \le  |\int_{0}^{\infty} \ln (|r(\lambda)|^2 + |t(\lambda)|^2) d \lambda | \le  \pi^2 |(\Re(\epsilon_s) + \Re(\mu_s))| d$
% and $d \ge  |\ln(\delta)| (\lambda_1 - \lambda_0) / [\pi^2 |(\Re(\epsilon_s) + \Re(\mu_s))|]$.

% \par \medskip \noindent \textbf{Comment}: 
Here we note that in the derivation of the new thickness bound for a transparent homogeneous layer in the main text, the value of $\int_{0}^{\infty} \ln [1 + |r(\lambda) / t(\lambda)|^2] d \lambda$ was lower bounded by zero.  A natural question that arises is that if the consideration of this term can improve the above bound on ultimate thickness?  We note that when $\lambda \in [\lambda_1 , \lambda_2]$ for large values of $0 << \lambda_1 < \lambda_2$, it is easy to see that
\begin{align*}
    \int_{\lambda_1}^{\lambda_2} \ln (1 + \frac{1}{4}\left[|Z_r^{-1}-Z_r|^2 \right] |\sin(nk_0d)|^2 ) d \lambda = O(\frac{1}{\lambda_1})
\end{align*}

and can be made arbitrarily small for large values of $\lambda_1$. This means that the contribution of this term to the bound in large bandwidth regimes is extremely small and can thus be ignored.

\section{Treatment of Singularity for $t(\lambda = 0)$}
We revisit the transmission coefficient $t(\lambda)$ derived from the transfer matrix for a slab of thickness $d$, given by,

\begin{equation}\label{t_tm}
        t=\frac{\displaystyle 1}{\displaystyle \cos \left(kd\right)-\frac{i}{2}\left[Z_r^{-1}+Z_r \right]\sin \left(kd \right)}
\end{equation}

\noindent Here $k=k_0n$ where $n$ is the refractive index, and $k_0$ is the free-space wavevector. The transmission coefficient $t(\lambda)$ is analytic in the upper half plane and from Eq. \ref{t_tm} it can be shown that $t(\lambda)$ has no zeros in the upper half plane.

However, $t(\lambda)$ still possesses a point in the upper half plane which is not well-defined. It is instructive to write $t(\lambda)$ as \cite{heavens1991optical},

\begin{equation}\label{t}
        t=\frac{e^{-ikd}t_1t_2}{1+e^{-i2kd}r_1r_2}
\end{equation}

where,

\begin{align*}
    t_1 = \frac{2z}{z+1}, t_2 = \frac{2}{z+1}\\
    r_1 = \frac{z-1}{z+1}, r_2 = \frac{1-z}{z+1}\\
\end{align*}

\noindent Here $t_1$ ($r_1$) and $t_2$ ($r_2$) are the transmission coefficients (reflection coefficients) for the first and second interfaces, respectively, of the slab. 

At $\lambda = 0$, $e^{ikd}=e^{i\infty}$ which is undefined. To accommodate for the undefined functional behavior at $t(\lambda =0)$, we consider a contour integral. Let C$_0$ denote the semicircular path in main Fig. 1, that is an infinitesimally small semicircle around the origin of the complex plane. As required by causality, the permittivity $\epsilon$ and permeability $\mu$ values must approach the vacuum values for $\lambda \rightarrow \infty$. For the relative permittivity and permeability causality thus requires,

\begin{align*}
    \epsilon_{\lambda\rightarrow0} = 1, \mu_{\lambda\rightarrow0} = 1
\end{align*}

Using these assumptions, Eq. \ref{t} simplifies to:

\begin{align*}
t_{\lambda\rightarrow0} = e^{-ikd}.
\end{align*}

Letting $\lambda=\rho \exp{(i\theta)}$ we find for the integral of ln$(t(\lambda))$,

\begin{align*}
    \oint_{\mathcal{C}_0} \ln \left[t(\lambda)\right] d \lambda &= \int_\pi^0  \ln \left[ t(\rho e^{i\theta})\right]i\rho e^{i\theta}d\theta\\
    &= \int_\pi^0  \ln \left[ \text{exp} \left( -i\frac{2\pi nd}{\rho e^{i\theta}} \right)  \right] i\rho e^{i\theta} d\theta\\
    &= -2\pi^2d\sqrt{\epsilon_{\lambda\rightarrow0}\mu_{\lambda\rightarrow0}}\\
\end{align*}

\section{Evaluation of integrals on $C_0$ and $C_2$}

We expand the simple manipulations in the main text as follows:

\begin{align*}
    \Re\oint_{\mathcal{C}_0}  \ln \left[\prod^n_i\frac{(\lambda-\lambda^*_i)}{(\lambda-\lambda_i)}\right] d \lambda &= \Re\oint_{\mathcal{C}_0}  \sum^n_i\ln \left[1+\frac{2\Im(\lambda_i)}{(\lambda-\lambda_i)}\right] d \lambda\\
    &= \lim_{R \to 0}\Re\int^{\pi}_{0}  \sum^n_i\ln \left[1+\frac{2\Im(\lambda_i)}{(Re^{i\theta}-\lambda_i)}\right] iRe^{i\theta} d \theta\\
    &= 0 
\end{align*}

\begin{align*}
    \Re\oint_{\mathcal{C}_2}  \ln \left[\prod^n_i\frac{(\lambda-\lambda^*_i)}{(\lambda-\lambda_i)}\right] d \lambda &= \Re\oint_{\mathcal{C}_2}  \sum^n_i\ln \left[1+\frac{i2\Im(\lambda_i)}{(\lambda-\lambda_i)}\right] d \lambda\\
    &= \lim_{R \to \infty}\Re\int^{\pi}_{0}  \sum^n_i\ln \left[1+\frac{i2\Im(\lambda_i)}{(Re^{i\theta}-\lambda_i)}\right] iRe^{i\theta} d \theta\\
    &= \pi \sum^n_i-2\Im(\lambda_i)
\end{align*}

\section{Transfer Matrix Method Validation}

\begin{figure}[ht]
    \centering
    \includegraphics[width=\textwidth]{figures/S2.eps}
    \caption{The special case when $\tilde{\epsilon} = \tilde{\mu}$, where fixed Lorentz model parameters of $\epsilon_\infty=1.0$ and $\omega_0=2\pi\times1.0$ THz. In (a), we plot the ratio $d_{T} / d_{TL}$ as a function of $\gamma$ and $\omega_p$. In (b), we show $n_2$ as a function of $\gamma$ and $\omega_p$.}
    \label{fig3}
\end{figure}

To further understand the $d_{T} / d_{TL}$ relation, we have also incorporated a plot of $n_2$ as a function of $\gamma$ and $\omega_p$. When the special condition $\tilde{\epsilon} = \tilde{\mu}$ is met, the reflection and transmission coefficients can be expressed as follows:

\begin{align*}
    r &= 0 \\
    t &= e^{-n_2k_0d_2}
\end{align*}

It is evident that $A = 1 - e^{-2n_2k_0d_2}$, implying that $n_2$ significantly influences $A$. Since the calculation of $d_T$ involves the integral of $A$, the value of $n_2$ also determines the limit. Figure \ref{fig3} demonstrates that an increase in $n_2$ results in a higher $d_{T} / d_{TL}$.

\section{Metamaterial Simulation Details}

We conducted simulations on three different types of metamaterial absorbers: (I) a single unit cell all-dielectric metamaterial (ADM), (II) a 2x2 supercell ADM, and (III) a single unit cell metal metamaterial (MM). The unit cell of Type I ADM is a cylindrical resonator made of silicon, while Type II supercell ADM consists of four silicon cylindrical resonators arranged in a two-by-two array. Type III MM implements a gold split ring resonator on a polyimide substrate. Figure 5 depicts the schematic for each absorber type. To validate the bandwidth to thickness limit for transparent homogeneous layers, we placed the same split ring resonator on the backside of the polyimide with a 90-degree rotation, enabling the metal metamaterial to operate in a transmissive mode while maintaining a high absorption.

\begin{figure}[ht]
    \centering
    \includegraphics[width=0.6\textwidth]{figures/S3.eps}
    \caption{Schematics of Type I unit cell ADM in a), Type II supercell ADM in b), and Type III MM shown in c) \& (d).}
    \label{fig:supp_MM_schematic}
\end{figure}

The dimensions analyzed for each case are presented in Table 1. We individually adjusted the absorbers' dimensions to achieve near-unity peak absorptivity at approximately 1 THz. To achieve the desired thickness range, we scaled the entire geometry of each metamaterial absorber. We employed unit cell boundary conditions to simulate the absorption spectra of each absorber. Initially, a frequency domain solver was used for all three types of absorbers. We obtained results within a reasonable time frame for Type I and II by simulating a frequency range of 0-2 THz. However, simulating the metal metamaterial took significantly longer. Switching from the frequency domain to the time domain solver resulted in a significant speed-up in simulating metal metamaterials. To account for higher-order modes, we extended the simulation range of MM to 0-5 THz.

\begin{table*}
\centering
\caption{Geometrical parameters for metamaterials investigated for validation. Units are in $\mu$m.}
\label{MM_geom}
\begin{tabular}{|l||l|l|l|l|l|l|l|l|l|}
\hline
Type & P    & h    & $r_1$ & $r_2$ & $r_3$ & $r_4$ & w    & a    & g    \\ \hline \hline
I    & 217  & 51.4 & 61.9 & -    & -    & -    & -    & -    & -    \\ \hline
II   & 217  & 51.4 & 61.9 & 58   & 60   & 65   & -    & -    & -    \\ \hline
III  & 31.5 & 6.75 & -    & -    & -    & -    & 3.24 & 30.6 & 3.24 \\ \hline
\end{tabular}
\end{table*}

Next, we calculated the absorbers' limits. First, we retrieved the electromagnetic parameters of each metamaterial absorber \cite{smith2005electromagnetic}. Then, we calculated $\epsilon_s$ and $\mu_s$ from the low-frequency limit (0.02 THz to 0.2 THz for types I and II, and 0.05 THz to 0.5 THz for type III) of the effective material parameters obtained through parameter extraction. We calculated the integral of the absorption spectrum over the frequency range of 0 THz to 2 THz for types I and II, and 0 THz to 5 THz for type III. It should be noted that we reduced the bandwidth of the integral significantly to ensure reasonable computational costs. Hence, the large discrepancy between the limit and the metamaterial absorbers can be attributed to the much narrower bandwidth of the absorbers compared to the limit.

% The creation and use of subwavelength metamaterial absorbers is significant and importance for fundamental investigations as well as for possible novel applications. Metamaterial absorbers consist of wound metallic resonators tessellated across a plane in a periodic fashion, and numerous practical applications have been shown including sensitive detectors, spatial light modulators, bio and chemical sensors, and optoelectronic devices. A common configuration used for these fundamental and applied studies is a metamaterial metallic resonator placed close to a continuous ground plane, which realizes focused light within a small volume, although alternative designs have been demonstrated with perforated metallic ground planes.

% Resonant modes supported by all-dielectric resonators have also been used for subwavelength localization and demonstration of high absorption. The dielectric particle supports waveguide cavity modes which can be classified as even or odd, and each may absorb 50\% of incident radiation. Thus, high absorbers can be fashioned by judicious design of the metasurface geometry making these two fundamental modes degenerate in frequency. Although the use of dielectric resonators limits subwavelength localization based on the permittivity of the particle, significant novel results and applications have been demonstrated.

% The two material systems presented above represent the two fundamental approaches one may use to fashion metasurface absorbers. A key metric often used for both systems is that of absorption bandwidth, i.e. \(\int_{\lambda_1}^{\lambda_2} A(\lambda) \,d\lambda\), where $A(\lambda)$ is the wavelength dependent absorptivity. For metal backed absorbers a fundamental relationship between the absorber thickness and absorption bandwidth was found based on causal arguments. However, despite numerous theoretical, numerical, and experimental studies of metasurface absorbers, there has yet to be presented a general theory describing a fundamental relationship for absorption bandwidth and thickness of the absorber in the most general setting, i.e. without a metal back plane. Here we present a fundamental relationship for the minimal layer thickness to bandwidth ratio achievable for a general non metal-backed absorber, based on Kramers-Kronig causal relations.

% A fundamental relationship between the bandwidth of absorption and the absorber thickness can be derived for any single-layer metal backed absorber. One assumption is that the reflection coefficient can be described keeping only the first-order term in $\lambda^{-1}$, which is given as, 

% \begin{equation}
%    \tilde{r}(\lambda)|_{\lambda\rightarrow\infty}=-1+i\frac{4\pi\mu d}{\lambda_0}
% \label{ras}
% \end{equation}

% \noindent Using the reflection coefficient given in Eq. \ref{ras}, a Kramers-Kronig analysis shows that the absorber thickness ($d$) is given by, \cite{Rozanov2000}

% \begin{equation}
%     d\geq\frac{1}{2\pi^2\mu_s}\left|\int_{0}^{\infty} \ln{|\tilde{r}(\lambda)|} \,d\lambda \right|
% \end{equation}

% \noindent where $\mu_s = \textit{Re}\{\mu\}|_{\lambda\rightarrow\infty}$ is the static permeability of the absorber.


\bibliographystyle{unsrt}
\bibliography{main}

\end{document}
